# Supplementary material for: Multi-step depth enhancement refine network with multi-view stereo
Source: PLoS One. 2025 Feb 13;20(2):e0314418. doi: 10.1371/journal.pone.0314418 (PMC11824967; doi:10.1371/journal.pone.0314418)
Supplement: S1 Table — (XLSX) [file pone.0314418.s001.xlsx]

## Sheet: Sheet1
	Acc	Comp	OA
scan1	0.2055	0.2238
scan4	0.3786	0.2177
scan9	0.3256	0.303
scan10	0.175	0.263
scan11	0.5254	0.2957
scan12	0.244	0.325
scan13	0.402	0.3162
scan15	0.306	0.2898
scan23	0.3171	0.275
scan24	0.3442	0.241
scan29	0.5215	0.4827
scan32	0.4474	0.3131
scan33	0.5805	0.2473
scan34	0.2325	0.321
scan48	0.612	0.31
scan49	0.545	0.408
scan62	0.571	0.277
scan75	0.363	0.2891
scan77	0.4716	0.6305
scan110	0.2758	0.2652
scan114	0.2098	0.2
scan118	0.43922	0.2165
mean	0.386033	0.305027	0.34553
