# Supplementary material for: Multi-step depth enhancement refine network with multi-view stereo
Source: PLoS One. 2025 Feb 13;20(2):e0314418. doi: 10.1371/journal.pone.0314418 (PMC11824967; doi:10.1371/journal.pone.0314418)
Supplement: S2 Table — (XLSX) [file pone.0314418.s002.xlsx]

## Sheet: Sheet1
	Mean	Family	Francis	Horse	Lighthouse	M60	Panther	playground	Train
COLMAP	42.14	50.14	22.25	25.63	56.43	44.83	46.97	48.53	42.04
R-MVSNet	48.4	69.96	46.65	32.59	42.95	51.88	48.8	52	42.38
Point-MVSNet	48.27	61.79	41.15	34.2	50.79	51.97	50.85	52.38	43.06
MVSNet	43.48	55.99	28.55	25.07	50.79	53.96	50.86	47.9	34.69
Fast-MVSNet	47.39	65.18	39.59	34.98	47.81	49.16	46.2	53.27	42.91
PatchmatchNet	53.14	66.99	52.64	43.24	54.87	52.87	49.54	54.21	50.81
CasMVSNet	56.42	76.36	58.45	46.2	55.53	56.11	54.02	58.17	46.56
Ours	57.41	77.26	53.5	47.52	58.49	59.85	57.3	56.06	49.37
