# Supplementary material for: Multi-step depth enhancement refine network with multi-view stereo
Source: PLoS One. 2025 Feb 13;20(2):e0314418. doi: 10.1371/journal.pone.0314418 (PMC11824967; doi:10.1371/journal.pone.0314418)
Supplement: S1 Raw images — (ZIP) [file pone.0314418.s003.zip]

Archive with 12 entries (12 files):
- fig1.eps
- fig1.svg
- fig2.eps
- fig2.svg
- fig3.eps
- fig3.svg
- fig4.eps
- fig4.svg
- fig5.eps
- fig5.svg
- fig6.eps
- fig6.svg
